# Supplementary material for: Indications for bi-cruciate retaining total knee replacement: An international survey of 346 knee surgeons
Source: PLoS One. 2020 Jun 15;15(6):e0234616. doi: 10.1371/journal.pone.0234616 (PMC7295230; doi:10.1371/journal.pone.0234616)
Supplement: S1 File — Complete questionnaire EXCEL file. (XLSX) [file pone.0234616.s001.xlsx]

## Sheet: Tabelle2
Question	German Questions	English Question	German Answer	English Answer
1	Führen Sie endoprothetische Operationen am Knie durch?	Do you perform knee replacement surgery?	Response	Response
2	Wie ist ihr Geschlecht?	What is your gender?	Response	Response
3	Welche Position nehmen Sie ein?	Which job title best describes you?	Response	Response
			Sonstiges	Other
4	Wie viele Jahre Erfahrung haben Sie in der Knie-Endoprothetik?	How many years of experience do you have in knee arthroplasty?	Open-Ended Response	Open-Ended Response
5	Wie viele primäre Knie-Total-Endoprothesen implantieren Sie pro Jahr?	How many primary total knee replacements do you implant per year?(Including partial and total knee replacements)	Open-Ended Response	Open-Ended Response
6	Wie viele Revisions-Knie-Total-Endoprothesen implantieren Sie pro Jahr?	How many total knee replacement revisions do you perform per year?	Open-Ended Response	Open-Ended Response
7	Bitte geben Sie an, mit welchem Kniegelenk-Teilersatz Sie operative Erfahrung haben.	Which partial knee joint replacement(s) do you perform?	Schlittenprothesen (UKA)	Unicompartmental knee arthroplasty (UKA),
			Bicompartimenteller Gelenkersatz (zB. Journey Deuce, Bilateral UKA)	Bicompartmental knee arthroplasty (e.g. Journey Deuce, bilateral UKA)
			Patellofemoraler Gelenkersatz (PFJ)	Patellofemoral joint replacement (PFJ)
			Keine Erfahrung mit Teilgelenkersatz	No experience with partial knee joint replacement
8	Wieviele unikondyläre Schlittenprothesen (UKA) implantieren Sie pro Jahr?	How many unicompartmental knee arthroplasties (UKAs) do you perform per year?	Open-Ended Response	Open-Ended Response
9	Wieviele bicompartimenteller Prothesen implantieren Sie pro Jahr?z.B. bds. UKA, UKA+PFJ, Journey Deuce, ...	How many bicompartmental knee arthroplasties do you perform annually?e.g. bilateral UKA, UKA+PFJ, Journey Deuce, ...	Open-Ended Response	Open-Ended Response
10	Wieviele patello-femorale (PFJ) Prothesen implantieren Sie pro Jahr?	How many patello-femoral joint replacements (PFJs) do you implant annually?	Open-Ended Response	Open-Ended Response
11	Erhalten Sie das hintere Kreuzband (HKB) bei der Implantation von Knie-Endoprothesen?	Do you sacrifice the PCL during TKA procedures?	Response	Response
12	Bitte geben Sie Ihre Einschätzung zu den Aussagen bezüglich BCR Knieendoprothesen an:	Please provide your opinion on the following statements regarding BCR total knee arthroplasties:	Es besteht Bedarf an BCR Knieprothesen (Versorgungslücke)	There is a need for BCR total knee arthroplasties (treatment gap)
			Die Indikation zur BCR ist klar definiert	The indications for a BCR are clearly defined
			Sonstiges (bitte angeben)	Other (please comment)
13	Haben Sie praktische Erfahrung mit der Implantation von kreuzbanderhaltenden Knie-Totalendoprothesen (BCR)?	Do you have practical experience in implanting bi-cruciate retaining (BCR) implants?	Response	Response
14	Welche BCR Prothese haben Sie verwendet?	Which BCR implants have you used?	Journey II XR (Smith & Nephew)	Journey II XR (Smith & Nephew)
			Vanguard XP (Zimmer Biomet)	Vanguard XP (Zimmer Biomet)
			LCS (DePuy)	LCS (DePuy)
			Search (Aesculap)	Search (Aesculap)
			Hermes 2C (Ceraver Osteal)	Hermes 2C (Ceraver Osteal)
			N2C (Zimmer)	N2C (Zimmer)
			Biopro (Biopro)	Biopro (Biopro)
			Axiom (Wright Medical)	Axiom (Wright Medical)
			Townley Anatomic (Biopro)	Townley Anatomic (Biopro)
			Cloutier (Ceraver Osteal)	Cloutier (Ceraver Osteal)
			Sonstige:	Other:
15	Welchen Anteil Ihre Patienten mit Indikation zum Gelenkersatz halten Sie geeignet für eine BCR Knie-Prothese?	What percentage of your patients indicated for a knee replacement would you consider to be suitable for a BCR knee implant?	Open-Ended Response	Open-Ended Response
16	Bitte geben Sie an, welche Patientengruppe aus Ihrer Sicht für eine BCR-Knieprothese geeignet ist.(Mehrfachauswahl ist möglich)	Please indicate which patient groups, in your opinion, are suitable to receive a BCR knee implant.(Multiple answers possible)	Patienten mit Indikationen zur Schlittenprothese (UKA)	Patients indicated for a unicompartmental knee implant (UKA)
			Patienten mit Indikationen zum Bi-Kompartimentellen Gelenkersatz (z.B. Deuce, Bilaterale UKA, UKA+PFJ)	Patients indicated for a bicompartmental knee implant (e.g. Deuce, Bilateral UKA, UKA+PFJ)
			Patienten mit Indikationen zur Patello-Femoral-Ersatz (PFJ)	Patients indicated for a Patello-Femoral joint replacement (PFJ)
			Patienten mit Indikationen zur Knie-Totalendoprothese (TKA)	Patients indicated for a total knee arthroplasty (TKA)
			Patienten im Bereich einer Versorgungslücke zwischen Teilgelenkersatz und TKA	Patients in the treatment gap between a partial knee replacement and a total knee arthroplasty
			Andere (bitte benennen):	Other or No indication at all (please comment):
17	Bitte geben Sie Ihre Einschätzung zu den Aussagen bezüglich BCR Knieendoprothesen in Relation zu einer standard Knie-Totalendoprothese (TKA) an.	Please provide your opinion of these statements comparing BCR TKA to standard TKA.	Technischer Anspruch der OP	Technical difficulty of surgical procedure
			Komplikationsrisiko	Complication risk
			Verfügbare klinische Evidenz (BCR allgemein)	Available clinical evidence on BCR TKA (in general)
			Verfügbare klinische Evidenz (Journey XR)	Verfügbare klinische Evidenz (Journey XR)
			Sonstiges (bitte angeben)	Sonstiges (bitte angeben)
18	Bitte geben Sie Ihre Erwartung Bezüglich Patient Reported Outcome (PRO) an eine BCR Knieendoprothese in Relation zu einer standard Knie-Totalendoprothese (TKA) an.	Please state your expectations regarding Patient Reported Outcomes (PROs) of a BCR TKA in comparison to a standard TKA.	Patientenzufriedenheit	Patient satisfaction
			Sonstiges (bitte angeben)	Sonstiges (bitte angeben)
19	Bitte geben Sie an, welche der folgenden Kriterien für die Indikation zur BCR Knieprothese eine Rolle spielen.	Which of the following are relevant indication criteria for BCR TKA?	Ätiologie und Ausprägung der Arthrose	Etiology and degree of osteoarthritis (OA)
			Alter des Patienten	Age of patient
			Body Mass Index (BMI) des Patienten	Body Mass Index (BMI) of patient
			Vorhandensein/Ausprägung der Gelenkkontrakturen des betreffenden Kniegelenks	Existence/Degree of knee flexion contracture (at the side of planned surgery)
			Vorhandensein/Ausprägung der Deformität des Kniegelenks (Varus/Valgus/Sagittal)	Existence/Degree of knee deformity (Varus/Valgus/Sagittal)
20	Wählen Sie alle Indikationen (Ätiologie) aus, bei der Sie eine BCR in Betracht ziehen würden:	Which etiology of osteoarthritis (OA) do you consider a BCR TKA indication? (Multiple selections possible)	Primäre Arthrose	Primary OA
			Entzündliche (Rheumatoide) Arhtritis	Inflammatory (Rheumatoid) arthritis
			Post-traumatische Arthrose	Post-traumatic OA
			Andere sekundäre Arthrose	Other secondary OA
			Sonstiges (bitte angeben)	Other (please specify)
21	Wählen Sie alle Ausprägungen der Arthrose aus, bei der Sie eine BCR in Betracht ziehen würden:(Mehrfachauswahl möglich)	What extent of osteoarthritis (OA) do you consider a BCR TKA indication? (Multiple selections possible)	Mediale mono-Arthrose	Medial mono-compartmental OA
			Laterale mono-Arthrose	Laterale mono-compartmental OA
			Patallofemorale mono-Arthrose	Patallofemoral mono-compartmental OA
			Bi-kompartimentelle Arthrose	Bicompartmental OA
			Tri-kompartimentelle Arthrose	Tricompartmental OA
			Sonstiges (bitte angeben)	Other (please specify)
22	Untere Altersgrenze für eine BCR Prothese(0 = keine Untere Grenze)	Lower age limit for BCR TKA(0 = no lower limit)	Open-Ended Response	Open-Ended Response
23	Obere Altersgrenzen für eine BCR Prothese(100 = keine obere Grenze)	Upper age limit for BCR TKA(100 = no upper limit)	Open-Ended Response	Open-Ended Response
24	Untere BMI-Grenze für eine BCR Prothese(0 = keine Untere Grenze)	Lower BMI limit for BCR TKA(0 = no lower limit)	Open-Ended Response	Open-Ended Response
25	Obere BMI-Grenze für eine BCR Prothese(45 = keine obere Grenze)	Upper BMI limit for a BCR TKA(45 = no upper limit)	Open-Ended Response	Open-Ended Response
26	Welche maximale Flexionskontratur* würden Sie bei einer BCR Knieprothese akzeptieren?0° = jede Kontraktur ist kontraindiziert90° = keine Kontraindikation	What maximum flexions contracture* do you consider acceptable for BCR TKA?0° = Every contracture is a contraindication90° = no contraindication	Open-Ended Response	Open-Ended Response
27	Welche maximale VARUS-Deformität halten Sie für akzeptabel?	What maximum VARUS-Deformity do you consider acceptable for BCR TKA?	Open-Ended Response	Open-Ended Response
28	Welche maximale VALGUS-Deformität halten Sie für akzeptabel?	What maximum VALGUS-Deformity do you consider acceptable for BCR TKA?	Open-Ended Response	Open-Ended Response
29	Welchen maximalen POSTERIOREN TIBIALEN SLOPE halten Sie für akzeptabel?	What maximum POSTERIOR TIBIAL SLOPE do you consider acceptable for BCR TKA?	Open-Ended Response	Open-Ended Response
30	Wieviel Prozent der VKB sind Ihrer Erfahrung nach bei TKA Operationen funktionell intakt?	What percentage of your TKA patients do you feel have an intact ACL at the time of surgery?	Open-Ended Response	Open-Ended Response
31	Welche der folgenden Untersuchungen zur Beurteilung des VKB vor Implantation einer BCR halten Sie für sinnvoll?	Which of the following examinations do you consider reasonable before implanting a BCR TKA?	MRT	Magnetic resonance imaging (MRI)
			Klinischer Test (prä-operativ)	Clinical test (Pre-operative)
			Klinischer Test (intra-operativ)	Clinical test (Intra-operative)
			Makroskopische Beurteilung (intra-operativ)	Macroscopic exam (intra-operative)
			Arthroskopie	Arthroscopy
			Sonstiges (bitte angeben)	Other
32	Welche der folgenden makroskopischen Zustände des VKB stellen für Sie AKZEPTABLE Indikationen für eine BCR dar?	Which of the following macroscopic appearances of the ACL would you consider eligible for a BCR TKA?	VKB Intakt	ACL intact
			VKB Partiell intakt (z.B. Auffaserung, degenrative Veränderungen, etc.)	ACL partially intact (e.g. fraying, degenerative changes, etc.)
			VKB Rupturiert	ACL ruptured
			VKB Fehlend	ACL missing
33	Würden Sie die einzeitige Kombination eines VKB-Ersatzes mit einer BCR in Betracht ziehen?	Would you consider single-stage (simultaneous) ACL reconstruction and BCR TKA ?	Response	Response
34	Würden Sie die zwei-zeitige Kombination eines VKB-Ersatzes mit einer BCR in Betracht ziehen?	Would you consider two stage ACL reconstruction and BCR TKA ?	Response	Response
35	Würden Sie eine Versorgung mittels BCR Prothese bei Patienten mit zuvor rekonstruiertem VKB (als eingeheilt betrachtet) erwägen?	Would you consider BCR TKA for patients with previous ACL reconstruction (clinically healed)?	Response	Response
36	Würden Sie eine BCR Knieprothese zur Revision eines partiellen Gelenkersatzes in Betracht ziehen?	Would you consider a BCR TKA for revision of a failed partial knee replacement?	Response	Response
37	Würden Sie einen BCR Knieprothese (z.B. Journey II XR) implantieren?	Would you consider implanting a BCR total knee prosthesis (e.g. Journey II XR)?	Response	Response
38	Bitte geben Sie an, was für Sie bezüglich der OP-technik zutrifftIch würde eine BCR Prothese bevorzugt...	Please state your preferred surgical technique.I would prefer ...	Response	Response
