# Supplementary material for: Indications for bi-cruciate retaining total knee replacement: An international survey of 346 knee surgeons
Source: PLoS One. 2020 Jun 15;15(6):e0234616. doi: 10.1371/journal.pone.0234616 (PMC7295230; doi:10.1371/journal.pone.0234616)
Supplement: S5 File — Excel file with complete dataset. (XLSX) [file pone.0234616.s005.xlsx]

## Sheet: BCR survey data
HCP_ID	Country	Do_you_perform_knee_replacement	Gender	Job_title	Other_job_title	Years_experience	Number_of_primary_total_knee_rep	Number_of_total_knee_replacement	Perform_UKA	Perform_Bicomp	Perform_PFJ	No_exp_partial_knee_rep	Number_of_UKAs_per_year	Number_of_BKAs_per_year	Number_of_PFJs_per_year	Do_you_sacrifice_the_PCL	Need_for_BCR_total_knee_arth	Indications_for_BCR_defined	Other_opinion_on_BCR	Do_you_have_practical_experience_implanting_BCR	Journey_II_XR	Vanguard_XP	LCS	Search	Hermes_2C	N2C	Biopro	Axiom	Townley_Anatomic	Cloutier	Other_BCR_implants	Percentage_suitable_for_BCR___US	Patients_indicated_for_a_unicomp	Patients_indicated_for_a_bicomp	Patients_indicated_for_a_Patello	Patients_indicated_for_TKA	Patients_in_the_treatment_gap	Other_or_No_indication	Technical_difficulty_of_surgical_procedure	Complication_risk	Available_clinical_evidence_on_BCR	PROs_patient_satisfaction	Etiology_and_degree_of_osteoarth	Age_of_patient	BMI_of_patient	Existence_Degree_of_knee_flexion	Existence_Degree_of_knee_deform	Lower_age_limit_for_BCR_TKA	Upper_age_limit_for_BCR_TKA
2	1	1	1	1		32	270	30	1	2	1	2	55		5		3	2		1		1										37				1			6	6	2	5	1	2	1	1	1
5	1	1	1	2		7	50	20	1	2	2	2	5				2	2		2												25		1		1	1		5	5	2	5	1	1	1	1	1	0	80
6	1	1	1	1		24	80	20	1	1	1	2	25	5	5		1	2		2												10				1			6	6	2	6	1	1	1	1	1	0	65
9	1	1	1	2		9	120	10	1	1	2	2	30	0			2	3		2												10	1	1		1			5	5	3	4	2	2	1	2	2
10	1	1	1	2		10	110	50	1	2	1	2	30		5		2	2		2												25		1			1		5	5	2	5	2	2	1	1	1
11	1	1	1	2		13	40	10	1	1	2	2	5	45			4	3		2												50		1		1			5	5	2	5	1	2	3	1	1
12	1	1	1	1		15	300	50	1	2	1	2	30		5		2	2		2												10		1		1	1		6	5	2	5	1	2	2	1	1
13	1	1	1	2		15	60	10	2	1	2	1		60			2	2		2												20	1	1			1		6	6	5	5	1	1	1	1	1	36	70
14	1	1	1	5		15	170	20	1	1	2	2	30	120			2	4		2												5		1					5	4	3	5	2	2	2	1	1
15	1	1	1	5		1	20	0	1	1	2	2	5	5			1	2		2												29	1	1	1	1			6	4	3	6	1	3	1	1	1
17	1	1	1	5		14	150	20	1	2	1	2	10		5		2	3		2												70				1	1		4	4	2	5	1	1	1	1	1	0	100
18	1	1	1	3		2	20	0	2	1	2	1		20			1	2		2												20		1		1			6	7	7	5	1	1	1	1	1	20	70
21	1	1	1	1		32	40	0	1	2	2	2	5				1	2		2																												0	100
23	1	1	1	2		7	90	30	1	1	1	2	75	95	0		3	3		2																												0	100
24	1	1	1	2		9	50	20	1	2	2	2	15				3	2		2																												45	65
25	1	1	1	5		14	100	20	1	2	1	2	85		5		2	2		1		1										5		1			1		5	5	2	4	1	1	1	1	1	3	100
26	1	1	1	2		8	30	10	2	2	2	1					1	2		2																												0	100
27	1	1	1	2		6	120	50	1	2	1	2	15		5		1	2		1	1											40	1	1	1		1		5	5	3	6	1	3	3	1	1
28	1	1	2	3		6	50	20	1	2	2	2	5				3	3		2																												0	55
29	1	1	1	5		25	310	20	1	1	2	2	25	190			2	3		2																												40	75
31	1	1	1	1		30	170	40	1	1	1	2	20	0	5		1	3		1			1									15	1	1	1		1		6	6	2	6	1	1	1	1	1	20	75
32	1	1	1	3		5	50	10	2	2	2	1					1	3		2																												60	70
33	1	1	1	2		3	30	10	1	1	2	2	5	5			1	2		1		1										20		1		1			3	3	3	5	1	1	1	1	1	0	0
34	1	1	1	3		2	50	0	2	1	2	2		50			4	4		2																												40	55
36	1	1	1	2		8	150	40	1	2	1	2	30		0		3	3		2																												26	26
37	1	1	1	2		11	40	20	1	2	2	2	10				1	2		2																												0	100
38	1	1	1	4		3	10	0	2	2	2	1					1	1		2																												0	0
39	1	1	1	4		21	340	70	1	1	1	2	75	20	10		2	2		1							1					17		1					3	4	4	4	1	1	1	1	2	11	16
40	1	1	1	5		20	60	10	1	2	2	2	20				4	3		2																												0	100
42	1	1	1	4		1	10	0	2	1	2	2		0			1	2		1	1											32	1	1		1			6	5	5	6	1	1	1	1	1	0	0
43	1	1	1	2		15	50	20	1	2	1	2	25		5		3	3		2																												0	100
44	1	1	1	2		10	40	0	1	2	2	2	5				1	2		2																												55	75
45	1	1	1	1		28	680	110	1	1	1	2	95	5	10		3	1		1	1	1										5		1		1			5	6	2	5	1	1	1	1	1	41	75
46	1	1	2	2		20	60	20	1	1	1	2	30	5	5		2	1		1											Biomed	5	1			1			4	4	4	7	1	1	1	1	1	36	61
49	1	1	1	4		2	10	10	2	2	2	1					1	3		2																												0	65
50	1	1	1	1		13	80	20	2	1	1	2		60	5		1	3		2																												0	55
52	1	1	1	1		22	170	20	1	1	1	2	15	20	5		2	2		2																												40	65
54	3	1	1	1		17	70	0	2	1	2	2		10		1	2	2		2												0	1						6	6	2	7	3	1	1	1	1	40	60
55	3	1	1	3		15	10	0	1	1	2	2	5	5		2	2	2		2												5	1	1	1	1			7	7	7	5	1	1	2	1	3	0	70
56	3	1	1	5		17	20	0	1	2	1	2	5		5	1	2	2		2												25	1		1	1			5	5	4	5	3	1	1	1	1	74	74
57	3	1	2	5		30	50	10	1	1	2	2	10	0		2	2	2		2												10	1	1	1	1	1		5	5	2	4	1	2	1	1	1
60	3	1	1	5		33	100	20	1	1	1	2	10	90	5	2	2	3		2												5	1	1					6	4	2	7	1	1	1	1	1	0	0
61	3	1	1	5		16	20	0	1	1	1	2	15	25	20	1	2	2		2												48		1		1			4	3	2	6	1	1	1	1	1	0	100
62	3	1	1	3		31	150	10	1	2	2	2	35			3	3	4		2												1					1		6	6	2	7	3	3	3	3	3
63	3	1	1	1		20	80	20	1	1	2	2	20	60		2	3	4		2												3	1						5	5	7	3	3	3	3	1	1
64	3	1	1	5		23	10	0	1	1	2	2	5	5		2	1	2		2												30		1		1	1		5	5	3	6	1	3	2	1	1
65	3	1	1	5		30	70	10	1	1	2	2	5	50		1	1	1		1			1									100	1	1					5	4	7	6	2	2	1	1	1
68	3	1	1	2		14	150	20	1	2	1	2	20		0	1	2	3		2												15		1		1			5	5	3	4	1	2	2	1	1
69	3	1	1	1		9	340	50	1	1	1	2	40	105	5	1	2	2		2												10	1	1	1				6	6	3	5	1	1	2	1	1	0	63
70	3	1	1	2		11	200	50	1	2	2	2	20			1	2	2		2												25	1	1	1	1			6	6	5	7	2	1	1	1	1	50	60
73	3	1	1	2		5	50	40	1	2	1	2	10		0	2	3	3		2												5		1	1		1		5	4	7	6	1	1	1	1	1	0	65
74	3	1	1	3		6	40	30	1	2	2	2	0			1	3	3		2												0						Ich sehe keine Indikation	6	6	2	2	1	1	1	1	1	20	50
75	3	1	1	1		10	200	20	1	1	1	2	25	150	0	2	1	4		2												60	1	1	1	1	1		5	5	2	6	1	1	1	1	1	60	70
76	3	1	1	2		11	40	10	2	2	2	1				1	3	3		2												0					1		5	4	2	4	1	2	1	1	1
81	3	1	1	1		15	40	10	1	2	2	2	15			1	2	2		2												12	1	1	1				5	3	2	5	1	1	2	1	1	23	100
82	3	1	1	2		3	100	0	2	1	2	2		95		1	2	3		2												9	1	1	1		1		5	5	2	4	2	2	2	1	1
83	3	1	1	5		18	100	10	1	2	1	2	25		0	1	2	3		2												20	1		1	1			6	4	2	4	2	1	2	1	1	0	99
84	3	1	2	2		4	120	10	1	1	2	2	10	110		1	2	3		2												10	1	1					4	4	4	6	1	1	2	2	2	35	60
85	3	1	1	5		14	80	30	1	2	2	2	25			3	4	3		2												5	1	1			1		7	7	7	4	1	1	2	1	2	100	65
86	3	1	1	1		30	80	10	2	1	1	2		80	10	1	4	4		2												0					1		5	7	7	6	1	3	1	1	1
87	3	1	1	2		12	50	0	1	1	1	2	0	0	0	1	4	3		2												3			1		1		7	7	7	7	1	1	1	1	2	30	60
88	3	1	1	1	im TeilRuhestand	25	170	20	1	1	1	2	20	0	5	1	1	2		2												15				1	1		7	7	7	7	2	2	2	2	2
89	3	1	1	3		11	30	10	1	1	2	2	5	25		1	2	3		2												7	1			1			4	4	2	4	1	1	1	1	1	0	0
90	3	1	1	5		15	100	20	1	1	2	2	40	60		2	1	3		2												25		1		1	1		6	5	3	6	1	2	2	1	1
92	3	1	1	5		15	50	10	1	1	1	2	10	40	0	1	1	3		2												30		1	1	1			5	4	3	6	1	2	2	1	1
93	3	1	1	2		16	60	10	1	2	2	2	10			2	4	4		2												5		1		1			5	6	2	7	1	1	2	1	1	0	0
96	3	1	1	5		12	100	10	1	1	1	2	25	80	20	3	2	3		2												15				1			6	6	2	5	1	2	2	1	1
97	3	1	1	2		24	50	10	1	1	2	2	5	45		2	2	2		2												5		1					5	4	3	4	1	1	1	1	1	40	65
98	3	1	1	1		30	300	20	1	1	1	2	180	15	20	2	1	2		1		1										20		1		1			6	5	2	6	1	1	2	1	2	45	100
104	3	1	1	2		15	50	0	1	2	2	2	5			1	2	4		2												10	1				1		5	5	2	5	1	1	1	1	1	50	75
105	3	1	1	1		18	40	20	1	2	2	2	10			2	2	1		2												10		1					4	4	4	4	1	1	2	1	1	40	65
106	3	1	1	2		20	70	10	1	1	2	2	10	60		1	1	2		2												5	1				1		5	4	2	5	1	1	2	1	1	0	60
108	3	1	1	5		20	80	20	1	2	2	2	20			3	2	4		2												5						Junge Pat mit bikompartimentalen Arthrosen und intaktem ACL/PCL.	5	7	7	4	1	1	2	1	1	0	60
109	3	1	1	1		19	150	40	1	1	1	2	15	5	5	2	1	1		2												5					1	bikompartimentelle mediale und laterale Gonarthose mit stabilen KB	5	5	5	5	1	2	1	1	1
110	3	1	1	2		20	70	30	1	1	2	2	20	0		3	3	3		2												0	1						6	6	2	7	1	1	2	1	1	0	0
111	3	1	1	2		12	170	30	1	1	1	2	30	140	0	1	1	3		2												50				1	1		4	5	2	5	1	1	1	1	1	0	100
112	3	1	2	2		23	50	10	1	2	2	2	20			2	1	3		2												25	1	1	1		1		4	4	2	4	1	1	2	1	1	0	100
113	3	1	1	3		10	60	10	2	2	2	1				1	1	3		2												40	1	1	1	1	1		5	5	2	5	1	1	1	1	2	0	75
114	3	1	1	5		20	90	10	2	2	2	1				1	1	2		2												50		1		1			5	4	2	6	2	1	1	2	1	0	75
115	3	1	1	2		23	50	10	1	1	2	2	5	45		2	2	2		2												8		1			1		6	7	2	6	1	1	1	1	1	25	100
118	3	1	1	5		25	50	10	1	1	1	2	15	0	5	2	1	3		2												25		1		1	1		6	4	3	5	1	2	2	1	1
119	3	1	1	1		22	110	20	1	1	1	2	5	5	5	1	1	3		1	1											10		1			1		5	5	2	5	1	1	2	1	1	0	65
124	2	1	1	1		9	40	10	2	2	2	1				2	2	2		2												30	1		1	1			7	7	7	4	1	1	1	1	1	1	0
127	2	1	1	1		29	20	10	1	1	1	2	5	20	5	1	4	4		2												1	1		1				6	6	7	7	3	3	3	3	3
131	2	1	1	1		20	50	0	1	1	2	2	0	50		2	3	3		2												0						I can´t see an indication for BCR knee implants	7	7	7	7	1	1	1	1	1	50	90
132	2	1	1	1		21	50	10	1	2	2	2	10			2	4	4		2												10				1	1		7	7	7	7	2	3	3	1	1
133	2	1	2	1		11	40	10	2	2	2	1				1	2	3		2												3				1			7	7	7	7	3	3	3	3	3
135	2	1	1	1		10	30	0	2	1	2	2		30		3	4	3		2												0	1						6	5	7	7	1	1	1	1	3	60	70
136	2	1	1	1		10	10	0	2	2	2	1				1	1	4		2												20			1		1		7	7	7	7	1	1	1	1	1	40	100
137	2	1	1	1	Director	22	400	30	1	1	2	2	100	0		2	4	3		2												15	1				1		6	5	2	5	2	1	1	1	1	0	74
138	2	1	1	1		20	60	10	1	2	2	2	10			2	1	2		1		1										15		1		1	1		6	4	3	6	2	1	1	1	1	30	75
141	2	1	1	1		11	300	10	1	2	2	2	5			2	1	1		2												30		1			1		7	7	7	7	1	2	2	2	1
144	2	1	1	1		20	20	0	2	1	2	2		20		2	1	2		2												50		1					5	4	2	5	2	2	1	2	1
148	2	1	1	1		9	70	0	2	2	2	1				1	2	2		2												10		1	1				5	4	7	4	1	1	2	1	1	40	60
149	2	1	1	1		30	80	20	2	2	2	1				2	3	2		2												5					1		6	5	3	5	1	1	1	1	1	50	70
151	2	1	1	1		25	150	50	1	2	2	2	45			1	2	1		1	1	1				1					Triathlon (Stryker)	71		1		1	1		5	4	4	4	2	1	2	2	1	0	81
152	2	1	1	1		10	200	10	1	2	2	2	15			1	2	4		2												21				1			6	4	7	7	2	1	2	1	1	65	75
153	2	1	1	1		9	70	0	2	1	2	2		70		1	2	4		2												11	1		1		1		5	4	3	7	1	1	2	1	1	40	61
154	2	1	1	2		50	300	15	2	1	2	2		200		1	1	4		1							1					80		1					2	3	5	2	1	1	1	1	1	55	80
164	2	1	1	2		22	500	20	2	1	2	2		65		2	1	2		1	1	1	1			1	1					64		1	1				2	5	4	3	1	1	2	1	1	67	61
168	2	1	1	1		20	250	10	1	2	1	2	30		5	2	2	3		2												25		1		1			6	5	2	7	1	2	2	1	1
171	2	1	1	1		24	80	10	1	2	1	2	10		5	2	3	3		2												2						not convinced about indications	5	6	2	4	1	1	1	1	1	36	60
172	2	1	1	1		16	100	10	1	2	2	2	0			2	4	4		2												2					1		6	5	2	6	3	3	3	3	3
175	2	1	2	1		29	70	10	1	2	2	2	10			2	2	1		2												5		1		1			5	5	3	4	1	2	1	1	1
176	2	1	1	1		15	100	20	2	2	2	1				3	1	2		2												25			1	1	1		5	4	2	5	2	1	1	1	2	50	100
177	2	1	1	1		20	70	10	1	2	2	2	5			1	2	2		2												0				1			6	5	7	5	2	1	1	1	1	0	0
179	2	1	1	1	Staff Specialist Knee Surgeon	5	70	10	1	2	1	2	10		0	1	2	3		2												10		1		1	1		6	6	2	4	1	1	2	1	2	45	60
181	2	1	1	1		18	320	10	1	1	2	2	25	5		2	4	3		2												20	1	1	1	1			7	7	7	7	1	1	1	1	1	49	75
182	2	1	1	1		35	250	50	1	2	1	2	50		10	1	1	3		1	1											33		1			1		6	5	2	5	1	1	1	1	1	50	80
184	2	1	1	1		12	60	10	1	2	2	2	20			2	1	1		2												50	1			1	1		4	4	4	4	1	1	1	1	1	45	55
185	2	1	1	1	Consultant Orthopaedic surgeon	12	30	0	2	2	2	1				2	4	3		2												0						Young patients with preserved cruciates and little deformity	7	7	3	5	1	1	1	1	1	40	70
186	2	1	1	1		25	360	50	1	1	2	2	30	0		1	1	2		2												50		1		1			4	4	4	4	1	1	1	3	3	0	0
187	2	1	1	1		10	10	0	2	2	2	1				1	4	4		2												0	1						7	7	7	7	3	3	3	3	3
190	2	1	1	1		9	110	10	1	2	2	2	15			2	4	4		2												10				1			7	7	7	5	1	1	2	3	1	39	86
192	2	1	1	1	Chefarzt /Chief of departemtn	7	50	10	1	2	1	2	5		5	2	2	4		2												25				1			6	5	7	7	1	2	1	1	1
196	2	1	1	1		4	30	10	2	2	1	2			5	1	4	4		2												0	1		1				5	7	7	7	1	1	1	3	1	20	60
198	2	1	1	1		25	150	40	1	2	1	2	15		10	2	3	3		2												0						No need , difficult balance	6	6	3	2	3	3	3	3	3
200	2	1	1	1		20	250	50	1	2	2	2	10			1	4	4		2												0					1		6	5	2	5	1	1	1	1	1	20	60
201	2	1	1	1		10	100	30	1	2	1	2	30		5	2	4	3		2												20				1	1		5	5	2	4	1	1	1	1	1	0	100
202	2	1	1	1		8	400	100	1	2	1	2	20		5	1	1	2		1	1											29	1	1	1	1	1		6	5	2	5	1	1	1	1	1	0	70
203	2	1	1	1	Professor	20	40	10	2	2	1	2			5	1	2	3		2												10					1		5	5	2	7	1	1	1	1	1	0	0
207	2	1	1	3		34	290	40	1	2	2	2	40			2	2	3		2												10		1		1	1		6	5	4	5	1	1	1	1	1	45	60
209	2	1	3	1		18	230	0	1	2	2	2	0			3	1	2		1	1											4				1			5	4	3	4	1	1	2	1	1	60	74
211	2	1	1	1		12	150	20	1	2	2	2	5			2	2	2		2												5				1			4	4	4	7	2	2	2	2	2
212	2	1	1	1		25	500	60	1	2	1	2	60		20	1	1	3		2												0	1	1	1				6	5	3	6	1	1	1	1	1	50	60
216	2	1	1	1		27	100	10	1	2	2	2	5			2	4	3		2												10		1			1		4	4	2	5	1	1	1	3	3	0	100
220	2	1	1	1		18	160	10	1	2	2	2	5			2	4	3		2												5	1						5	7	2	3	1	2	3	1	1
223	2	1	1	1		10	190	20	1	2	1	2	10		5	2	2	2		2												20	1	1			1		7	5	3	7	1	1	1	1	1	0	75
224	2	1	1	1		14	10	0	1	2	2	2	5			1	2	1		2												5	1	1					4	4	3	7	1	1	1	1	1	50	60
225	2	1	1	1		30	1000	70	1	2	2	2	10			1	2	1		2												30	1		1		1		5	5	3	4	2	1	1	1	1	50	50
226	2	1	1	1		7	100	10	1	2	2	2	10			3	1	2		2												42	1	1			1		7	7	7	7	1	1	1	1	1	47	100
227	2	1	1	3		11	110	10	1	2	2	2	30			2	4	3		2												3		1					6	4	2	4	2	1	2	1	1	0	0
228	2	1	1	1		24	90	20	1	2	2	2	5			2	2	2		2												20		1		1			6	5	2	5	1	1	3	1	1	0	70
230	2	1	1	1		38	250	10	1	2	1	2	10		0	1	1	3		2												10	1	1	1		1		5	4	2	5	2	2	2	1	1
231	2	1	1	1		2	10	0	2	2	2	1				2	2	2		2												50		1	1	1	1		4	5	3	5	1	2	2	1	2
232	2	1	1	1		10	140	20	1	2	2	2	10			2	1	3		2												11					1		5	7	7	4	1	2	1	1	1
235	2	1	1	1		6	20	0	2	2	2	1				1	1	4		2												0	1	1					7	7	2	5	1	1	1	2	3	40	65
237	2	1	1	1		5	100	1	1	2	2	2	2			3	4	4		2												0					1		7	7	7	7	3	3	3	3	3
238	2	1	1	1		10	30	10	2	1	2	1		0		3	1	1		2												68	1	1		1			6	3	7	7	1	1	1	1	1	50	74
239	2	1	1	3		8	340	30	1	2	2	2	10			2	1	1		2												53				1			3	7	4	7	1	1	2	1	1	43	75
243	2	1	1	1		14	200	10	1	2	1	2	100		10	3	4	4		2												75		1		1	1		6	7	2	5	1	2	2	1	2
244	2	1	1	1		20	150	10	1	2	1	2	5		0	1	2	3		2												10	1	1	1	1	1		6	7	3	4	1	1	2	1	1	0	65
246	2	1	1	1		9	60	0	1	2	2	2	10			2	1	3		2												0				1			4	5	3	4	2	2	2	2	2
247	2	1	1	2		10	100	10	1	2	1	2	25		25	3	4	4		2												0				1	1		7	7	7	7	1	1	2	1	1	51	82
248	2	1	1	1		9	100	10	2	2	2	1				1	4	3		2												1	1		1				7	7	2	7	2	2	2	3	2
249	2	1	1	1		20	150	0	1	1	2	2	25	10		1	1	3		2												11	1	1	1	1	1		6	5	2	5	1	2	1	1	1
251	2	1	1	1		18	110	30	1	2	2	2	35			2	1	1		2												80		1		1	1		2	2	2	5	1	1	1	1	1	50	90
252	2	1	1	1		4	70	10	1	2	1	2	35		5	2	1	2		2												59		1		1	1		5	5	2	5	1	2	2	1	1
254	2	1	1	1	Consultant T & O	20	60	0	1	2	2	2	0			2	4	3		2												10		1			1		6	6	2	4	1	1	2	2	2	30	60
255	2	1	1	1		9	10	0	2	2	2	1				3	4	4		2												1					1		6	6	5	4	1	1	1	3	2	22	55
257	2	1	1	1		12	300	10	1	2	2	2	20			2	2	4		2												10		1			1		5	7	2	7	1	2	2	1	1
258	2	1	1	1		21	380	30	2	1	2	2		115		1	3	3		2												20					1		6	5	2	2	1	1	1	1	1	17	77
259	2	1	1	1		7	30	10	2	2	2	1				2	2	1		2												50	1	1	1				4	4	4	4	1	1	1	1	1	60	60
260	2	1	3	1		12	280	30	1	2	2	2	15			3	1	2		1	1											10	1	1	1		1		5	4	3	5	1	1	1	1	1	0	75
262	2	1	2	1		20	100	10	1	2	2	2	10			2	1	3		2												10	1	1	1	1	1		5	5	2	5	1	1	1	1	1	0	0
265	2	1	1	3	orthopaedic surgeon	20	100	20	1	1	1	2	25	5	5	2	1	2		2												40		1		1	1		5	4	5	5	3	3	3	1	1
268	2	1	1	1		12	60	10	2	2	2	1				3	1	3		2												55		1					6	5	2	5	1	2	2	1	1
271	2	1	1	2	orthopaedic surgery	21	40	10	1	2	2	2	5			2	4	4		2												5	1				1		7	7	7	7	3	3	3	3	3
275	2	1	1	1		6	110	20	1	2	2	2	10			2	1	2		1	1		1					1				15	1			1			5	5	4	4	1	1	2	1	1	45	30
277	2	1	1	2		9	300	10	2	2	2	1				2	1	3		2												50				1			4	4	3	5	1	1	1	1	1	0	80
278	2	1	1	1		12	50	10	2	2	1	2			5	2	2	3		2												24		1		1			4	4	2	4	2	2	2	2	1
281	2	1	1	2		5	30	0	1	2	2	2	35			1	2	4		1	1											1		1					5	7	7	7	3	1	1	1	1	40	60
282	2	1	1	2		30	60	20	1	2	2	2	10			1	2	3		2												10	1	1			1		7	7	7	7	1	1	1	1	1	67	100
283	2	1	1	1		20	300	100	1	2	1	2	45		10	1	1	3		1	1	1										25		1			1		5	4	2	5	1	1	1	1	1	35	60
284	2	1	1	1	Orthopaedic surgeon	16	140	20	1	2	2	2	15			3	2	1		2												10	1	1			1		5	4	3	4	1	1	2	1	2	0	70
285	2	1	1	1		20	80	10	2	2	2	1				1	3	3		2												0						none	6	5	7	3	3	3	3	3	3
287	2	1	1	1	Hip and knee reconstruction surgeon CAS and ROBOTIC SPECIALIST	9	80	10	1	2	2	2	20			3	1	1		2												50				1			4	7	3	6	1	1	1	1	1	0	100
288	2	1	1	1		10	10	0	2	2	2	1				1	3	3		2												0	1		1				2	2	2	7	1	1	1	1	1	20	40
292	2	1	1	1		13	100	10	1	2	2	2	5			2	3	3		2												0	1		1				5	4	4	3	1	1	2	2	1	50	80
294	2	1	1	1		15	130	20	2	2	2	1				2	1	3		2												3	1				1		5	5	3	3	1	2	2	1	1
295	2	1	1	1		14	50	10	1	2	2	2	5			1	4	4		2												10	1				1		7	7	7	7	3	3	3	3	3
296	2	1	1	1		33	220	10	2	2	2	1				2	2	3		2												15					1		5	6	2	3	1	1	1	1	1	28	3
298	2	1	1	2		10	50	0	1	2	2	2	5			1	1	4		2												5	1				1		7	7	7	7	1	1	1	1	1	40	60
299	2	1	1	1		22	10	0	1	2	1	2	0		0	3	3	3		2												0						Tibial insert contraint supplants ACL constraint in the knee with tricompartmental arthritis	7	7	2	3	2	2	2	2	2
300	2	1	1	1		13	20	10	2	2	2	1				2	3	3		2												0	1		1				4	5	7	4	2	1	1	1	1	57	72
301	2	1	1	1		40	350	30	1	2	2	2	35			1	2	2		1			1									6		1			1		5	5	3	4	1	1	2	1	1	0	75
302	2	1	1	1		31	120	10	1	2	2	2	10			1	3	4		2												10		1					7	7	3	7	1	1	1	3	1	0	0
305	2	1	1	1		10	10	0	2	2	2	1				3	1	1		2												0					1		5	5	2	5	1	1	1	2	1	55	71
307	2	1	1	1	Professor	23	100	20	1	2	1	2	15		5	1	3	3		2												0	1		1				5	6	5	3	2	2	2	2	2
308	2	1	1	1		16	60	10	1	2	1	2	10		5	2	4	4		2												15				1			7	7	7	7	2	1	1	1	1	0	70
309	2	1	1	1		38	100	20	1	1	1	2	5	0	0	2	4	4		2												1	1	1			1		6	6	2	7	1	1	1	1	1	1	0
310	2	1	1	1		21	100	10	2	2	2	1				2	1	3		2												51		1		1			7	7	7	7	1	2	1	1	1
313	2	1	1	1		12	390	40	1	2	2	2	125			2	2	1		2												20	1	1	1		1		2	4	6	4	2	2	2	1	1
315	2	1	1	3		4	10	0	2	2	2	1				2	2	2		2												5				1	1		6	5	5	4	1	1	2	2	2	45	1
316	2	1	1	1		20	150	10	1	2	2	2	15			2	1	3		2												5		1					5	5	3	5	1	1	1	1	1	40	100
317	2	1	1	1		8	20	10	2	2	2	1				2	2	3		2												15				1	1		5	4	2	7	1	1	1	1	1	0	60
320	2	1	1	1		12	160	30	1	2	2	2	10			2	2	2		2												12		1			1		6	5	2	4	1	1	1	1	1	77	10
323	2	1	1	1		12	120	10	1	2	2	2	10			1	3	3		2												15	1	1	1				4	4	7	7	1	1	1	1	1	0	0
326	2	1	1	1		27	90	20	1	1	1	2	10	10	10	2	1	1	have been using for several months	1	1											80		1		1			6	6	2	5	1	2	1	2	1
327	2	1	1	2		2	100	10	1	2	2	2	10			2	3	3		1	1											0						Don't believe they offer superior benefit to a uni or total in their respective indications	5	5	2	3	1	1	1	1	1	35	65
328	2	1	1	2		8	60	10	2	2	2	1				1	4	2		2												40			1		1		5	7	6	4	1	1	1	1	1	15	36
329	2	1	2	1		6	50	0	1	1	2	2	20	30		2	2	2		2												19	1		1		1		6	5	3	5	1	1	1	1	1	21	65
330	2	1	1	1		20	90	80	1	1	1	2	15	70	5	2	1	3		2												10	1	1	1		1		6	7	3	5	1	2	1	1	1
331	2	1	1	1		10	330	40	1	2	2	2	50			2	2	3		2												20	1			1			5	5	2	3	1	1	3	1	1	40	60
333	2	1	1	3		19	160	30	1	1	2	2	50	0		2	2	4		2												15					1		7	5	2	7	3	1	1	1	2	0	100
335	2	1	1	1		13	40	10	1	2	2	2	10			2	2	2		2												10	1		1		1		7	7	7	5	1	1	1	2	1	35	65
336	2	1	1	2		18	330	20	1	2	2	2	40			2	3	2		1	1											40		1					5	4	3	2	2	3	1	1	1
337	2	1	1	1		3	20	0	2	2	2	1				2	2	2		2												5		1					2	2	2	7	2	1	2	1	1	20	50
339	2	1	1	1		15	30	0	1	1	2	2	10	0		1	2	2		2												20	1	1		1	1		5	5	3	5	1	1	1	1	1	45	75
340	2	1	1	3		10	180	0	1	2	2	2	5	0		2	4	4		2												50		1		1	1		7	7	7	5	1	3	3	1	1
343	2	1	1	1		21	160	40	1	1	1	2	20	20	5	2	1	2		1	1											15	1	1	1	1	1		5	5	3	5	1	1	1	1	1	36	80
346	2	1	1	1		5	50	20	1	2	1	2	10		20	1	2	3		2												50	1		1		1		4	5	3	4	2	1	1	1	3	40	60
347	2	1	1	1		5	20	0	2	2	2	1				1	2	4		2												10				1			3	4	2	5	1	1	1	1	1	45	65
348	2	1	1	1		13	50	0	1	2	2	2	0			1	4	3		2												0	1	1	1	1	1		5	5	3	4	1	1	1	1	1	50	100
349	2	1	1	1		21	110	20	1	2	1	2	10		5	1	4	4		2												0	1						6	5	7	7	3	2	1	1	1
350	2	1	1	1		8	100	10	1	2	1	2	5		0	1	2	3		2												5					1		6	5	3	4	1	1	2	2	2	0	70
351	2	1	1	1		30	40	10	2	2	1	2			5	1	2	2		1	1											67		1	1	1			2	2	3	2	1	1	2	1	2	53	100
352	2	1	1	1		15	190	10	2	1	2	2		195		2	1	2		2												15					1		3	3	3	4	1	1	1	1	1	55	70
353	2	1	1	1		23	130	40	2	1	1	2		80	130	2	2	1		1	1	1	1			1						49		1	1	1			2	2	2	5	1	2	2	1	1
355	2	1	1	1		17	130	10	2	2	2	1				2	2	3		2												6					1		5	5	5	4	1	1	1	1	1	50	58
356	2	1	1	1		20	30	0	2	2	2	1				2	1	2		2												0					1		7	7	7	5	1	1	1	1	1	51	85
359	2	1	1	1		2	20	0	2	2	2	1				1	3	3		2												0	1		1				5	5	2	7	1	1	3	1	1	0	100
360	2	1	1	1		23	100	10	1	2	2	2	0			1	4	4		2												0					1		4	4	2	2	1	1	2	1	2	40	60
362	2	1	1	1		9	20	20	1	2	2	2	0			1	1	1		2												40	1	1	1				3	3	3	5	2	1	1	1	2	0	0
364	2	1	1	1		14	50	10	2	2	2	1				2	4	4		2												2		1					5	5	7	5	2	1	1	1	1	0	18
365	2	1	1	1		19	130	70	1	2	1	2	50		10	1	2	3		2												13					1		6	6	2	7	1	1	3	1	1	0	66
366	2	1	1	1		30	250	30	1	2	1	2	20		5	2	4	4		2												10					1		7	7	7	7	1	1	3	3	3	50	49
368	2	1	1	2		14	30	0	1	2	1	2	0		0	2	1	3		2												20				1			4	5	2	5	1	1	1	1	1	45	70
369	2	1	2	1		20	110	0	2	2	1	2			15	2	2	3		2												25					1		5	5	3	5	1	1	2	1	1	40	70
370	2	1	1	1		32	200	10	1	2	1	2	20		5	1	3	3		2												2						Bicruciate retention would need near normal knee with only short term grade 3 or early grade 4 osteo arthritis. For Bicruciate retaining replacement to be of value i.e. to retain normal kinematics and stability a patient specific prosthesis is needed to match the patients particular unique geometry. The polyethylene would need to be equivalent to a medial pivot design to retain the normal roll ba…	5	5	3	4	1	2	2	1	1
373	2	1	1	3		20	80	20	2	1	2	2		15		2	1	1		1	1											53	1						4	3	2	4	1	1	1	1	2	33	23
374	2	1	1	1		5	30	0	2	1	2	1		20		1	1	1		2												15			1	1	1		5	4	3	4	1	2	2	1	1
377	2	1	1	2		32	250	40	2	2	2	1				1	4	4		2												15				1			4	4	7	7	3	3	3	3	3
383	2	1	2	3		17	70	10	1	2	2	2	5			1	3	2		2												0					1		5	6	2	3	1	1	1	1	2	60	75
385	2	1	1	1		29	80	10	2	2	2	1				1	2	2		2												16				1			4	4	4	4	3	3	3	1	1
387	2	1	1	1		13	50	0	2	2	2	1				1	4	1		2												0		1	1				7	7	4	7	1	1	1	1	2	70	70
391	2	1	1	1		13	40	0	2	2	2	1				1	3	3		2												5					1		7	7	7	7	3	3	3	3	3
393	2	1	1	1		21	170	80	2	2	2	1				2	3	3		2												0	1		1				6	6	2	2	1	1	1	1	1	0	0
395	2	1	1	1		20	100	0	2	2	2	1				2	3	3		2												25					1		7	7	7	4	2	1	1	1	1	0	70
399	2	1	1	1	Master Physician	27	30	10	1	2	2	2	10			1	2	2		2												0		1	1				4	4	4	4	1	1	1	1	1	55	70
402	2	1	1	1		8	70	0	1	2	2	2	25			1	1	3		2												30		1					7	7	7	7	1	1	1	1	1	60	100
403	2	1	1	1		9	30	0	2	2	2	1				2	2	2		2												10	1				1		5	5	2	7	1	1	1	1	1	0	50
404	2	1	1	1		16	130	30	1	2	2	2	5			1	2	3		2												1					1		4	7	4	7	1	1	2	1	1	0	0
405	2	1	1	1		25	70	10	1	2	2	2	5			1	3	4		2												5					1		4	4	7	5	2	1	1	2	2	40	75
406	2	1	1	1		20	100	10	2	2	2	1				1	4	3		2												5	1				1		5	5	2	4	2	1	1	1	1	50	60
407	2	1	1	1		10	70	10	1	2	2	2	20			1	1	1		2												5		1				Professional sports man and young patients	5	2	2	6	1	1	2	1	1	18	60
409	2	1	1	1		12	90	20	2	2	2	1				1	4	3		2												12	1				1		7	2	2	6	1	1	1	1	1	50	55
410	2	1	1	1		17	300	10	2	1	1	2		50	10	2	1	3		2												10					1		5	4	3	5	1	1	1	1	1	0	0
411	2	1	1	1		6	210	20	1	2	1	2	10		5	3	3	3		1		1										0					1		5	4	2	7	3	3	3	3	3
412	2	1	1	1		19	600	50	2	2	1	2			10	1	4	4		2												6					1		6	6	2	7	2	1	1	1	1	45	55
413	2	1	1	1		34	170	30	1	2	1	2	10		0	2	4	4		2												0						It is not needed	7	7	7	3	3	3	3	1	1
418	2	1	1	1		21	150	10	1	2	1	2	30		5	1	1	1		1	1											30	1			1			5	4	6	4	1	1	1	1	1	65	90
421	2	1	1	1		19	400	10	1	2	2	2	10			2	1	2		2												50	1	1	1		1		4	4	4	4	1	1	1	1	1	21	47
423	2	1	1	1		18	10	0	2	2	2	1		0		1	4	3	In many cases ACL is already deficient or even absent.	2												7	1				1		5	5	2	4	1	1	3	2	2	45	66
426	2	1	1	1		22	180	20	2	2	2	1				2	2	2		2												30					1		5	4	3	7	1	1	1	1	1	45	65
428	2	1	1	1		20	10	0	2	2	2	1				1	4	4		2												5	1		1				5	5	7	4	1	1	1	1	1	40	70
430	2	1	1	1		7	300	50	1	2	1	2	50		5	1	1	1		1	1											20	1	1	1		1		6	4	5	5	1	1	1	1	1	30	75
433	2	1	1	1		8	50	0	2	2	2	1				1	3	3		2												0		1	1				5	6	2	3	1	1	1	1	2	45	65
434	2	1	1	1		22	100	20	1	2	1	2	10		5	1	3	3		2												0		1					6	6	2	3	1	1	1	1	1	0	60
435	2	1	1	1		12	200	20	1	2	1	2	10		5	2	3	3		2												0						Nil	7	7	2	7	3	3	1	1	1
437	2	1	1	1		15	140	10	1	2	1	2	15		5	2	4	3		2												20	1	1		1	1		7	7	2	7	1	2	3	3	3
438	2	1	1	1		10	20	0	2	2	2	1				2	2	4		2												0				1			7	7	7	5	1	2	2	1	1
439	2	1	1	1	Prof of Orthopaedics	25	200	40	1	2	2	2	20			1	4	4		2												0					1		5	4	2	7	1	1	1	1	1	35	70
442	2	1	1	1		29	310	0	2	1	2	1		15		1	1	1		2												30		1					4	7	2	6	1	1	1	1	1	60	75
447	2	1	1	1		7	200	80	1	1	1	2	5	10	0	3	1	2		1	1											10	1	1	1				5	5	2	4	1	1	1	1	1	18	70
449	2	1	1	1		8	50	0	1	2	1	2	25		5	1	2	3		2												0					1		5	4	3	7	1	1	2	2	2	0	100
450	2	1	1	1	Consultant Orthopaedic Surgeon	10	20	10	2	2	2	1				1	4	4		2												2				1			7	7	7	7	1	1	1	1	1	0	2
452	2	1	1	1	consultant	15	90	10	1	2	2	2	30			2	3	1		2												0						havent seen any good indications	5	5	2	4	2	2	2	2	2
455	2	1	1	3		26	120	30	1	1	2	2	45	75		1	2	1	most cases have damage to one or both cruciate lig	2												10	1				1		7	7	2	5	1	1	2	1	1	55	70
456	2	1	1	1		12	20	0	2	2	2	1				1	2	2		2												0		1		1			4	4	4	7	3	3	3	3	3
457	2	1	1	2		12	80	10	2	1	2	2		40		1	3	3		2												12				1			5	5	3	3	1	1	1	1	2	45	63
458	2	1	1	1		22	130	10	2	2	2	1				2	4	1		2												21		1					7	7	7	7	3	3	3	3	3
460	2	1	1	1		10	100	10	2	2	2	1				3	3	1		2												0				1			6	6	2	5	2	2	2	1	1
461	2	1	1	1		20	190	10	1	1	1	2	50	10	5	3	1	2		2												16	1	1			1		5	6	3	7	2	1	1	1	1	60	65
462	2	1	1	1		13	60	20	1	2	2	2	5			1	4	4		2												15	1		1				7	7	7	7	1	1	1	3	3	0	80
464	2	1	1	3		1	10	0	2	2	2	1				2	1	1		2												79		1					6	4	3	5	1	1	1	1	1	50	75
468	2	1	1	1	Consultant	10	160	20	1	2	1	2	10		5	2	1	2		2												75		1		1	1		7	7	2	5	1	1	2	2	1	50	75
469	2	1	1	1		5	60	10	1	2	2	2	5			3	2	4		2												10	1	1					7	7	7	7	3	3	1	3	1
470	2	1	1	3		10	100	0	2	2	2	1				2	3	3		2												0	1						7	6	2	4	3	1	1	3	3	100	1
471	2	1	1	1	head of department	28	120	20	1	2	1	2	50		5	3	2	3		2												35	1	1		1			6	4	4	5	1	3	2	2	2
472	2	1	1	1		5	80	10	2	2	2	1				1	3	3		2												0						I don't see the indication	7	7	7	7	3	3	3	3	3
473	2	1	1	1		25	80	0	1	2	2	2	5			2	2	2		2												15		1		1	1		5	4	3	5	1	1	1	1	1	0	100
474	2	1	1	1		3	10	0	1	2	2	2	5			1	1	2		2												50		1		1	1		6	5	3	5	2	1	1	1	2	55	100
476	2	1	1	1		13	60	20	1	2	2	2	5			1	4	2		2												20	1			1			6	4	2	5	1	2	1	1	1
477	2	1	1	1		15	60	10	1	2	2	2	15			2	2	4		2												4				1			5	5	3	2	1	1	2	2	1	30	56
479	2	1	1	1		14	10	0	2	1	2	2		15		1	3	2		2												0			1				5	3	4	7	2	1	1	1	2	50	60
482	2	1	1	1		12	90	20	2	2	2	1				1	4	4		2												9					1		5	7	4	4	1	1	3	1	1	46	67
483	2	1	1	1		20	50	0	2	1	2	2		15		1	4	4		2												1				1			7	7	7	7	3	3	3	3	3
484	2	1	1	1		12	30	0	1	2	2	2	5			2	2	3		2												10	1	1	1	1	1		5	5	3	7	1	1	1	1	1	0	0
485	2	1	1	1		21	260	40	1	2	1	2	40		10	1	2	3		2												10		1		1	1		6	5	2	7	1	1	1	1	1	0	65
490	2	1	1	1	Consultant	24	120	0	1	2	2	2	30			1	4	4		2												20					1		5	5	2	3	1	1	2	1	2	55	65
492	2	1	1	1	Professor	16	110	20	1	2	2	2	65			2	2	2		2												51					1		4	4	2	4	1	1	2	1	1	26	65
494	2	1	1	1		8	170	10	2	2	2	1				2	2	3		2												20			1		1		4	4	2	3	1	2	1	3	1
495	2	1	1	1		7	160	10	1	2	2	2	40			2	1	2		1	1	1		1								56	1	1			1		4	4	4	5	2	1	1	1	1	55	70
496	2	1	1	1	Clinical Chief	15	150	20	1	2	2	2	5			2	1	2		2												30	1	1	1	1	1		5	4	2	7	1	1	1	1	1	0	0
497	2	1	1	1		10	100	10	2	2	2	1	0			3	1	2		2												10				1			5	4	3	4	1	1	1	1	1	45	55
498	2	1	1	1		6	860	30	1	2	2	2	200			1	2	3		2												0					1		4	3	3	3	2	2	1	2	2
499	2	1	1	1		30	90	10	1	2	1	2	10		5	1	3	2		1	1											25	1	1		1			5	5	3	4	1	1	1	1	1	31	60
501	2	1	1	2		4	10	0	2	2	2	1				1	1	1		2												0						...............	7	7	7	7	3	3	3	3	3
502	2	1	1	1		24	200	10	1	2	1	2	20		5	3	3	3		2												0						No indication	5	5	2	3	3	2	1	1	1
505	2	1	1	1		25	150	10	1	2	1	2	10		5	1	1	4		2												20		1		1	1		6	4	2	5	1	2	2	1	1
506	2	1	1	1		10	190	20	1	2	2	2	100			1	2	1		2												7					1		7	5	2	4	1	2	2	1	1
507	2	1	1	1		6	80	10	1	2	2	2	10			2	4	4		2												10					1	Young secondary arthritic patients	7	4	4	7	2	1	1	1	3	10	60
509	2	1	1	1		18	270	20	1	1	1	2	55	15	10	2	2	3		1			1	1								5					1		6	6	2	5	1	1	1	1	1	45	55
511	2	1	1	1		17	180	20	2	1	2	2		5		1	2	2		2												20	1	1		1			4	4	3	4	1	1	1	1	1	45	99
514	2	1	1	1		11	170	30	2	2	2	1				2	2	3	Indication must be a specific situation with somewhat early arthritis with preserved ligaments.	2												20					1		7	3	2	5	1	1	1	1	1	20	60
521	2	1	1	2		6	80	0	1	2	2	2	15			2	4	4		2												20	1	1					6	7	2	7	3	3	3	3	3
522	2	1	1	3		25	150	10	1	2	2	2	60			2	1	2		1											Zuk & oxford together	30		1	1	1	1		5	3	3	6	2	2	2	1	1
525	2	1	1	1		18	100	10	2	2	2	1				2	2	2		2												30	1				1		4	4	4	7	1	1	1	1	1	17	12
527	2	1	1	1		20	60	10	2	2	2	1				1	3	3		2												0						No indicatieorganen at all	5	5	2	4	1	2	1	1	1
528	2	1	1	1		29	60	10	1	2	2	2	15			1	4	4		2												0					1		6	4	2	5	1	2	1	1	1
530	2	1	1	1		30	100	30	1	2	1	2	10		0	2	1	3		1	1											70	1	1		1	1		5	5	2	6	1	2	1	2	2
533	2	1	1	1		11	120	20	2	2	1	2			5	2	4	4		2												23	1				1		5	7	7	4	1	1	1	1	1	41	70
537	2	1	1	1		23	200	0	1	2	2	2	15			2	2	2		2												51	1			1	1		4	4	3	4	1	1	2	2	2	0	100
539	2	1	1	1		10	30	10	2	2	2	1				1	4	1		2												50	1						5	7	7	4	1	1	1	1	2	0	0
540	2	1	1	1		12	10	10	2	2	2	1				1	2	2		2												4	1		1	1	1		5	4	3	6	2	3	2	2	2
541	2	1	1	1		15	180	30	1	2	1	2	40		5	1	4	4		2												0				1			7	7	7	7	3	3	3	3	3
543	2	1	1	1		16	150	20	1	2	1	2	10		5	2	4	4		2												10	1	1					7	7	7	7	1	2	2	1	1
544	2	1	1	1		8	300	20	1	2	2	2	20			2	2	3		2												10	1	1	1	1	1		6	6	3	5	1	1	2	1	1	0	70
546	2	1	1	1		15	120	0	2	2	2	1				2	3	3	There almost certainly np benefit of BCR	2												0						Pointless ‘development’	4	4	3	7	1	2	2	1	1
550	2	1	1	1		4	150	10	1	2	2	2	45			1	2	3		2												0				1			5	5	2	7	1	1	1	1	1	65	100
553	2	1	1	1		10	200	10	1	2	1	2	85		5	1	3	3		2												12	1				1		5	5	2	4	1	2	2	1	1
555	2	1	1	1		10	130	30	1	2	1	2	10		10	2	3	3		2												0			1				4	5	2	3	1	1	1	1	1	20	60
556	2	1	1	1		10	60	0	1	2	1	2	5		5	3	3	3		2												1						Not clearly defined	7	7	7	7	3	3	3	3	3
559	2	1	1	1		24	100	20	1	2	1	2	35		5	2	1	2		2												15		1			1		6	4	2	5	2	2	2	1	1
560	2	1	1	2		4	60	10	2	2	2	1				1	4	4		2												0		1					5	5	3	7	3	1	1	2	1	45	65
563	2	1	1	1		10	40	10	1	2	1	2	10		5	1	1	3		2												5		1			1		6	4	2	7	1	1	2	1	1	0	70
564	2	1	1	3		28	100	20	1	2	2	2	10			2	3	3		2												0	1						5	5	3	7	1	1	1	1	1	40	70
565	2	1	1	1		15	100	40	1	2	2	2	35			2	1	2		2	1											25		1	1		1		5	4	2	5	1	1	1	1	1	29	70
566	2	1	1	1		21	120	10	2	2	2	1				3	1	2		2												30		1		1	1		5	3	2	5	1	1	2	1	1	0	75
567	2	1	1	1		3	50	10	2	2	1	2			5	2	4	4		2												0		1					5	4	4	5	1	1	2	1	1	45	65
568	2	1	1	1		6	60	10	1	2	2	2	5			2	1	2		2												30		1		1	1		5	4	3	5	1	1	1	1	1	45	55
570	2	1	1	1		13	190	10	1	2	2	2	20			2	2	4		2												20		1				Not sure of indication	5	4	3	5	2	1	2	1	1	61	82
572	2	1	1	1		24	250	20	1	2	1	2	5		0	1	1	2		1	1											25	1	1	1	1	1		4	4	2	5	1	2	2	1	1
576	2	1	1	1		49	70	10	1	2	2	2	25			3	2	2		2												10		1					5	5	2	5	1	2	2	1	1
577	2	1	1	3		50	200	40	1	2	1	2	40		5	2	4	3		2												10		1	1	1	1		6	5	2	5	1	1	1	1	1	10	0
580	2	1	1	1		30	60	10	2	2	2	1				1	4	4		2												0							6	6	7	4	3	3	3	3	3
581	2	1	1	1		10	100	0	1	2	2	2	30			1	2	3		2												25	1	1		1			5	6	2	7	1	1	1	1	1	40	70
588	2	1	1	1		9	100	50	1	2	1	2	40		5	1	1	2		1		1										20		1					6	6	3	7	1	2	2	1	1
589	2	1	1	1		37	220	20	1	1	2	2	5	5		1	1	3		1	1											30	1	1		1	1		6	5	3	6	1	1	1	1	1	40	100
590	2	1	1	1		16	300	70	1	2	1	2	40		15	1	1	4		1	1	1										30	1	1		1	1		5	4	2	5	1	1	1	1	1	35	70
593	2	1	1	1		23	270	20	1	2	1	2	20		25	1	3	3		2												2					1		5	5	2	3	2	2	2	1	1
594	2	1	1	1		12	440	50	1	2	2	2	15			2	1	2		1	1											9		1	1	1	1		5	5	3	5	1	1	1	1	1	0	71
595	2	1	1	1		16	230	50	1	2	1	2	20		5	2	1	1		1	1											15	1	1	1		1		5	5	3	5	1	1	1	1	1	35	80
596	2	1	1	3		21	460	50	1	2	2	2	80			2	2	2		2												7		1					5	5	4	4	1	2	2	1	1
597	2	1	1	1		5	250	50	1	2	1	2	55		10	2	1	3		1	1											14		1	1		1		5	4	3	5	1	1	2	1	1	25	75
598	2	1	1	1		11	200	50	1	2	1	2	10		0	2	1	2		1	1											25		1		1	1		5	5	2	5	1	1	1	1	1	18	85
599	2	1	1	1		26	160	20	1	2	1	2	30		10	2	1	3		1	1											20		1	1	1	1	Young, active	5	5	2	5	1	1	1	1	1	0	75
600	2	1	1	1		25	300	40	2	2	1	2			10	1	3	2		2												0							6	6	2	7	2	1	1	1	1	0	60
602	2	1	1	1		12	600	60	1	1	1	2	180	20	15	2	1	2		1	1											25			1	1	1		5	4	2	4	1	1	2	1	1	0	81
603	2	1	1	1		35	550	50	1	2	2	2	25			3	4	3		1		1										0						Q	6	5	2	2	1	1	1	1	1	40	60
604	2	1	1	1		17	600	80	1	2	2	2	120			3	1	2		1	1											10	1	1	1		1		6	4	2	6	1	1	1	1	1	0	0
605	2	1	1	1		10	350	40	1	2	1	2	35		35	3	4	3		2												10				1			6	4	2	4	3	3	3	3	3
606	2	1	1	1		36	90	20	1	2	1	2	15		5	1	1	2		1	1											24	1	1			1		6	5	2	5	1	1	1	1	1	0	66
607	2	1	1	1		27	500	30	1	2	2	2	30			1	2	2		2												5		1					6	5	2	7	1	1	1	1	1	1	75
610	2	1	2	3		20	240	30	1	2	2	2	45			2	1	2		2												40	1				1		5	4	3	6	2	1	1	1	1	0	100
[truncated: 9 more columns]
